# Supplementary material for: Genotyping panel for assessing response to cancer chemotherapy
Source: BMC Med Genomics. 2008 Jun 11;1:24. doi: 10.1186/1755-8794-1-24 (PMC2442111; doi:10.1186/1755-8794-1-24)
Supplement: Additional file 1 — Selected genetic polymorphisms in 160 genes for cancer pharmacogenomics. This table includes all selected genes, genetic polymorphisms, sequences or rs numbers for selected SNPs. [file 1755-8794-1-24-S1.xls]

## Sheet: SNPs selected for SNPlex design
The SNPs in bold font were failed to be included in the SNPlex panels.
Order	Gene Name	Unique name in the panel	SNPlex Panels	More information in table 3	Possible Alternative methods for detection	rs number or sequences	GenBank	Position	Trivial name(s)	Found in haplotype	Freq. Minor allele	Codon	Major AA	minor AA
531	ABCA1	rs2230805	DME 1			rs2230805		A>G
529	ABCA1	rs2230808	DME 3			rs2230808		G>A
530	ABCA1	rs2066714			SNaPshot	rs2066714		G>A
540	ABCA10	rs9909216	DME 1			rs9909216		T>C
539	ABCA10	rs4968849			SNaPshot	rs4968849		C>T
533	ABCA2	rs2271862	DME 1			rs2271862		T>C
532	ABCA2	rs908832	DME 2			rs908832		C>T
534	ABCA2	rs7048567			SNaPshot	rs7048567		C>T
535	ABCA3	rs323043	DME 1			rs323043		G>C
536	ABCA3	rs149532	DME 1			rs149532		C>T
538	ABCA9	rs1860447	DME 1			rs1860447		A>G
537	ABCA9	rs2302291	DME 2			rs2302291		G>A
600	ABCB1/MDR-1	MDR1GID1199	DME 4	Yes		GTAGTKATTG TAACYTAGTA ATCTCTTAAA ATTTGATTCT GTTTAGAAGC CAAGTATTGACAGCTATTCG AAGAGTGGGC ACAAACCAGA TAATATTAAG GGAAATTTGG AATTCAGAAATGTTCACTTC A[G/A]TTACCCATCT CGAAAAGAAG TTAAGGTACA GTGATAAATG ATTAATCAAC AATTAATCTA		Exon 11/1199	rs2229109	G>A
601	ABCB1/MDR-1	MDR1GID3435	DME 4	Yes		ttgctgagaa cattgcctat ggagacaaca gccgggtggt gtcacaggaa gagat[C/T]gtgagggcagcaaa ggaggccaac atacatgcct tcatcgagtc actgcctaat gtaagtctctcttcaaa		Exon 26/3435	rs1045642	C>T
602	ABCB1/MDR-1	MDR1GID1236	DME 4	Yes		tcctatatcc tgtgtctgtg aattgccttg aagttttttt ctcacggtcc tggtagatcttgaaggg[T/C]ct gaacctgaag gtgcagagtg ggcagacggt ggccctggtt ggaaacagtg gctgtgggaa gagcacaaca gtccagctga tgcagaggct ctatgacccc acagagggga		Exon 12/1236	rs1128503	T>C
543	ABCB11	rs2287622			SNaPshot	rs2287622		C>T
544	ABCB11	rs497692			SNaPshot	rs497692		G>A
542	ABCB4	rs8187799	DME 1			rs8187799		G>A
541	ABCB4	rs1202283	DME 2			rs1202283		T>C
521	ABCC1	rs2230671	DME 3			rs2230671		A>G
522	ABCC1	rs246221	DME 3			rs246221		C>T
520	ABCC1	rs35587			SNaPshot	rs35587		C>T
555	ABCC1	rs35587			SNaPshot	CTCTTCCCTG CCCCCACGTG TCACAAGTCA TTCCAGGCCC TCTCTTTGCT CCTTTGCAGG TTGCTCATCA AGTTCGTGAA Y GACACGAAGG CCCCAGACTG GCAGGGCTAC TTCTACACCG TGCTGCTGTT TGTCACTGCC TGCCTGCAGA		rs35587C>T
556	ABCC1	rs2230671			SNaPshot	GGACCTGGAC TTCGTTCTCA GGCACATCAA TGTCACGATC AATGGGGGAG AAAAGGTCGG CATCGTGGGG CGGACGGGAG CTGGGAAGTC R TCCCTGACCC TGGGCTTATT TCGGATCAAC GAGTCTGCCG AAGGAGAGAT CATCATCGAT GGCATCAACA TCGCCAAGAT		rs2230671A>G
557	ABCC1	rs246221			SNaPshot	GGGTGACATT CCCTGGCCAT GTCCCTGTGG TAGGGGGCTG CATCTCTGGC AGACCCCACA ACGGCTTCAC CTCCTTGTGT TCCAGGCAGC CGGTGAAGGT Y GTGTACTCCT CCAAGGATCC TGCCCAGCCG AAAGAGAGTT CCAAGGTGGA TGCGAATGAG GAGGTGGAGG CTTTGATCGT CAAGTCCCCA CAGAAGGAGT		rs246221C>T
9	ABCC2	rs2273697	DME 1			rs2273697		G>A	V417I		A:16.3%
12	ABCC2	rs717620	DME 1			rs717620
11	ABCC2	rs3740066	DME 2			rs3740066		G>A	Ile [I] 1324 Ile [I]		A: 29.4%
13	ABCC2	rs17222568	DME 2			rs17222568			AA 1515
10	ABCC2	rs8187694	DME 3			rs8187694		T>A	Val [V]1188 Glu [E]		A 5.9%
524	ABCC3	rs2277624	DME 2			rs2277624		G>A
523	ABCC3	rs4148416	DME 3			rs4148416		C>T
525	ABCC3	rs1051640	DME 3			rs1051640		A>G
558	ABCC3	rs4148416				GGCTGCCATT GGAGCCAATG TGTGGCTCAG TGCCTGGACA AATGATGCCA TGGCAGACAG TAGACAGAAC AACACTTCCC TGAGGCTGGG Y GTCTATGCTG CTTTAGGAAT TCTGCAAGGT GAGCTTGTGG GGGTGTCCAG AAGGGGCTCC AATATCCCTT CTTCTCTGGG		rs4148416T
559	ABCC3	rs2277624				TTGGGTCTTT TGAGAGCACA CTCCCCACAA GGGCTGTGGC CATGTCTGCA GGCATGAACA CACACGCAGG CCCGCCTACC CCACGCGTAC CTTCTCGCCA CC R TGCACATGCA GACTCAGGTC TCTCAGCACC AGGTCTAGGC CCGGCCGGTA GCGCACAGAA TAATTCCGGA ACTCCACCTC CCCACGTGGG GGCCAACCTT		rs2277624G>A
560	ABCC3	rs1051640				AGGTCAGGGC TGATGGAAAC CTGACCACTT CTCTCTTTTT TGACTAGGGT CCTGGTCCTG GACAAAGGAG TAGTAGCTGA R TTTGATTCTC CAGCCAACCT CATTGCAGCT AGAGGCATCT TCTACGGGAT GGCCAGAGAT GCTGGACTTG CCTAAAATAT		rs1051640A>G
546	ABCC4	rs2274406	DME 3			rs2274406		G>A
545	ABCC4	rs2274405				rs2274405		G>A
547	ABCC5	rs3749442				rs3749442		T>C
548	ABCC5	rs7636910				rs7636910		G>A
549	ABCC6	rs8058694				rs8058694		A>C
550	ABCC6	rs12931472				rs12931472		C>T
2	ABCG2	rs2231142	DME 3	Yes		rs2231142	AC084732.1	48101	Q141K			141	Gln	Lys
4	ABCG2	rs2622624	DME 3			rs2622624
5	ABCG2	rs2622605	DME 3			rs2622605
6	ABCG2	rs3114018	DME 3			rs3114018			5-UTR
7	ABCG2	rs1564481	DME 3			rs1564481			5-UTR
1	ABCG2	rs2231137		Yes	SNaPshot	rs2231137	AC084732.1	39310	V12M			12	Val	Met
3	ABCG2	ABCG2 deletion		Yes	PCR + capillary electrophoresis				944-949 deletion
8	ABCG2	rs28365037			SNaPshot	rs28365037			A/C/G/T Snplex not work
551	ABCG5	rs6720173			SNaPshot	rs6720173		G>C
552	ABCG8	rs4148211	DME 1			rs4148211 GTTCTCCTCT GAAAGTGACA ACAGCCTGTA CTTCACCTAC AGTGGCCAGC CCAACACCCT GGAGGTCAGA GACCTCAACT R CCAGGTAGAG GCACGCCTGG GTTCAAGGGG AGAGGAGCAG GCAGGGACAG CCAGGAAATT CCCCGGGTGG AAATAAAAGG GTGGGCCCAA CTTGCAGGCC CTCTGCCCGC AAGGACAGAG		G>A
553	ABCG8	rs4148217	DME 1			rs4148217 GCCTCCCAGC AGCGTGACCC CACTAGACAC CAACTGCCTC CCGAGTCCTA CGAAGATGCC TGGGGCGGTG CAGCAGTTTA M GACGCTGATC CGGTAATTAT CTGTCATTTT ATTACTGAAC CCGCCCCCCT GCCCAAGTCT TTGTATATCA CATTAAGCCC TTTCTATTAA AGTGAATTTA AAGGAGAAAG TGAGAGGTAG		A>C
31	AHR	rs2066853	DME 2			rs2066853	NT_007819.13	16674762	R554K		0.08	554	Arg	Lys
641	AHR	rs7796976	Repair 2			rs7796976			SNP500
642	ALOX5	rs2228065	Repair 3			rs2228065			SNP500
643	ALOX5	rs2228064			SNaPshot	rs2228064			SNP500
312	APC	rs351771	Repair 1			rs351771			Codon 545
315	APC	rs459552	Repair 1			rs459552			Codon 1822
313	APC	rs42427	Repair 2			rs42427			AA1678
311	APC	rs2229992	Repair 3			rs2229992			Codon 486
314	APC	rs465899	Repair 3			rs465899			Codon 1960
316	APC	rs28933380			SNaPshot	rs28933380			I1307K
38	APEX/APE1	rs3136820	Repair 1			rs3136820	M92444.1	2197	D148E		0.39	148	Asp	Glu
39	APEX/APE1	rs17112002	Repair 1			rs17112002			3-UTR
37	APEX/APE1	rs1048945			SNaPshot	rs1048945	M92444.1	1210	Q51H		0.05	51	Gln	His
45	ATM	rs4986761	Repair 1			rs4986761	U82828.1	41716	2119T>C, S707P		0.02	707	Ser	Pro
46	ATM	ATM-6T_G	Repair 1			CGAAACTCTGGCTCAAAAAAAAAAAAAAGAAAAAAGTGGATTTATTTTTATT[T/G]TACAGGTTTTTAATGAAGATACCAGATCCTTGGAGATTTCTCAATCTTACA	U82828.1	36612	IVS10, -6T>G		Rare
40	ATM	rs609429	Repair 2			rs609429	U82828.1	113450	IVS48+238, C>G	AH11, 2 10, 4, 9	0.34
43	ATM	rs664677	Repair 2			rs664677	U82828.1	60136	IVS22-, 77T>C	AH2, 10, 4, 9	0.34
44	ATM	rs1800057	Repair 2			rs1800057	U82828.1	60410	3161C>G, P1054R	AH8, 6	0.04	1054	Pro	Arg
41	ATM	rs1801516			SNaPshot	rs1801516	U82828.1	92408	5557G>A, D1853N	AH3, AH5	0.13	1853	Asp	Asn
42	ATM	rs28904921			SNaPshot	rs28904921	U82828.1	116867	7271T>G, V2424G		Rare	2424	Val	Gly
48	ATR	rs2227929	Repair 1			rs2227929
51	ATR	rs2229032	Repair 2			rs2229032
47	ATR	rs2227928	Repair 3			rs2227928	NT_005832.13	5168704	632T>C, M211T
50	ATR	rs2227930	Repair 3			rs2227930
49	ATR	rs13070715			SNaPshot	rs13070715
52	BARD1	rs1048108	Repair 1			rs1048108	AC016708.11	116348	143C>T, P24S		0.41	24	Pro	Ser
55	BARD1	rs2229571	Repair 3			rs2229571			AA 378
56	BARD1	rs17489363	Repair 3			rs17489363			5-UTR
57	BARD1	rs2070096	Repair 3			rs2070096			AA351
53	BARD1	rs2070094			SNaPshot	rs2070094	AC016708.11	74379	1592A>G, V507M		0.37	507	Val	Met
54	BARD1	rs2070093			SNaPshot	rs2070093	AC016708.11	74380	H506H		0.19	506	His	His
59	BAX	rs1805419	Cell cycle 2			rs1805419
58	BAX	rs1009315			SNaPshot	rs1009315
60	BAX	rs1009316			SNaPshot	rs1009316			G(-248)A
638	BCL2	rs1801018	Repair 1			rs1801018			Pharmacology and therapeutics 2005 Efferth T
637	BIK	rs4988409	Repair 3			rs4988409			Pharmacology and therapeutics 2005 Efferth T
636	BIK	rs742134			SNaPshot	rs742134			Pharmacology and therapeutics 2005 Efferth T
64	BRCA1	rs16941	Repair 1			rs16941	NT_010755.13	4967158	E1038G		0.32	1038	Glu	Gly
65	BRCA1	rs16942	Repair 1			rs16942			AA1183
66	BRCA1	rs1799950	Repair 1			rs1799950	NT_010755.13	4969204	Q356R		0.05	356	Gln	Arg
63	BRCA1	rs4986852	Repair 2			rs4986852	NT_010755.13	4967152	S1040N		0.05	1040	Ser	Asn
68	BRCA1	rs8176318	Repair 2			rs8176318			3UTR
69	BRCA1	rs1799966	Repair 2			rs1799966
61	BRCA1	rs799917	Repair 3			rs799917	NT_010755.13	4967659	P871L		0.32	871	Pro	Leu
62	BRCA1	rs4986850	Repair 3			rs4986850	NT_010755.13	4968194	D693N		0.05	693	Asp	Asn
67	BRCA1	rs3765640			SNaPshot	rs3765640			5UTR
71	BRCA2	rs15869	Repair 1			rs15869	NT_024524.12	1547503	105 bp 3' of STP		0.2
72	BRCA2	rs144848	Repair 2	Yes		rs144848	NT_024524.12	1481220	N372H		0.26	372	Asn	His
73	BRCA2	rs1799943	Repair 2			rs1799943	NT_024524.12	1465063	-26A>G		0.28
70	BRCA2	rs4987117	Repair 3			rs4987117	NT_024524.12	1488727	T1915M		0.07	1915	Thr	Met
84	CASP10	rs11674246	Cell cycle 1			rs11674246
83	CASP10	rs13010627	Cell cycle 2			rs13010627	AC007283.3	27145	1228G>A, V410I		0.07	410	Val	Ile
85	CASP10	rs3900115	Cell cycle 2			rs3900115
86	CASP10	rs13006529	Cell cycle 2			rs13006529
75	CASP3	rs3087455	Cell cycle 1			rs3087455	NT_022792.15	17972698	IVS1- 1555		0.3
74	CASP3	rs6948			SNaPshot	rs6948			UTR
76	CASP8	rs1045485	Cell cycle 1			rs1045485	AC007256.5	132604	D302H		0.18	302	Asp	His
78	CASP8	rs1045494	Cell cycle 1			rs1045494			3UTR
80	CASP8	rs1045487	Cell cycle 1			rs1045487
77	CASP8	rs1861270	Cell cycle 2			rs1861270			3UTR
79	CASP8	rs13113	Cell cycle 2			rs13113	AC007256.5	130031	845 bp 3' of STP		0.46
81	CASP9	rs1052576	Cell cycle 1			rs1052576	NT_004873.14	2209708	Q221R		0.43	221	Gln	Arg
82	CASP9	rs1052571	Cell cycle 1			rs1052571
88	CCND1	rs603965	Cell cycle 2	Yes		rs603965	NT_078088.1	322034	870A>G		0.48	870	Pro	Gly
87	CCND1	rs678653			SNaPshot	rs678653	NT_078088.1	325861	687 bp 3' of STP		0.33
89	CCNH	rs2266690			SNaPshot	rs2266690	NT_006713.13	16087406	809T>C, V270A		0.11	270	Val	Ala
90	CDA	rs2072671	Repair 1	Yes		rs2072671	NT_004610.15	1718951	79A>C, K27Q			27	Lys	Gln
91	CDA	CDA_A70T	Repair 2	Yes		TGCAACATAGAAAATGCCTGCTACCCGCTGGGCATCTGTGCTGAACGGACC[G/A]CTATCCAGAAGGCCGTCTCAGAAGGGTACAAGGATTTCAGGGCAATTGCTA	NT_004610.15	1734724	208G>A, A70T			70	Ala	Thr
93	CDA	rs17846527	Repair 2			rs17846527			435T>C
372	CDH1	rs2276331			SNaPshot	rs2276331
644	CDH1	rs1801552			SNaPshot	rs1801552			dbSNP
94	CDK7	CDK7_854C_T	Cell cycle 2			TACTAGATCTCATACAAGGCTTATTCTTATTTAATCCATGTGCTCGAATTA[C/T]GGCCACACAGGTATTTTGGTGTATCTTTTTTATACTAGGAAATATAAAAAT	NT_006431.13	19133599	854C>T		0.04	285	Thr	Met
95	CDK7	rs2972388			SNaPshot	rs2972388	NT_006431.13	19095993	N33		0.44	33	Asn	Asn
96	CDKN2B	rs2069426	Cell cycle 1			rs2069426	NT_008413.15	21996274	C>A, intron1		0.11
97	CDKN2B	rs1063192	Cell cycle 1			rs1063192			UTR
98	CDKN2B	rs3217986	Cell cycle 1			rs3217986
99	CDKN2B	rs974336	Cell cycle 1			rs974336	NT_008413.15	21996349	G>A, intron1		0.25
100	CHEK2	rs1805129	Cell cycle 1			rs1805129
102	CHEK2	rs2017309	Cell cycle 1			rs2017309
101	CHEK2	rs17882922			SNaPshot	rs17882922
103	CHEK2	CHEK2_1100delC		Yes	SNaPshot or Sequencing	TTATTTTATGGCAAGTTCAACATTATTCCCTTTTGTACTGAATTTTAGATTA[C/-]TGATTTTGGGCACTCCAAGATTTTGGGAGAGACCTCTCTCATGAGAACCTT	AL121825.19	104265	1100delC		0.01
104	COMT	rs6269			SNaPshot	rs6269	Z26491.1	1243			0.33
105	COMT	rs4680			SNaPshot	rs4680	Z26491.1	1947	V158M, 472G>A		0.49	158	Met	Val
106	COMT	rs4818			SNaPshot	rs4818	Z26491.1	1883	186C>G, L136L		0.33	136	Leu	Leu
107	COMT	rs165656			SNaPshot	rs165656
108	COMT	rs4633			SNaPshot	rs4633	Z26491.1	1526	H62H		0.33	62	His	His
475	CYP17A1	rs6163	DME 1			rs6163		A/C
474	CYP17A1	rs743572	DME 2			rs743572		A/G
476	CYP17A1	rs6162	DME 2			rs6162		A/G
390	CYP1A1	rs4646421	DME 2			rs4646421		728 C>T
393	CYP1A1	rs2606345	DME 2			rs2606345		2377 A>C
391	CYP1A1	rs1048943	DME 3			rs1048943		2455 A>G
389	CYP1A1	rs4646903			SNaPshot	rs4646903		3801 T>C
392	CYP1A1	rs1799814			SNaPshot	rs1799814		2453 C>A
395	CYP1A2	rs2069526	DME 1			rs2069526		-740T>G
397	CYP1A2	CYP1A2_2499A_T	DME 1			gcggcggccc cggctctctg acagacccca gctgccctac ttggaggcct tcatcctgga gaccttccga cactcctcct tcttgccctt cacca/ttcccc cacaggtgag gcctgccggt tctgccctcc cacctctaaa gtgcttgcca tgttttctct tcctggcttc tcagccctgg		2499A>T
396	CYP1A2	CYP1A2_m730C_T	DME 2	Failed	SNaPshot	tttcttggga ccaatttaca atctctggga tccccaacta tagaacctgg aagctagtgg ggacagaaag acggggagcc tgggctaggt gtaggggtcc tgagttcc/tgg gctttgctac ccagctcttg acttctgttt cccgatttta aatgagcagt ttggactaag ccatttttaa		-730C>T		rs12720461	desinged wrong, used c before c/t.
562	CYP1A2	CYP1A2GIDGID163	DME 4			ttcatgttgg gaatcttgag gctcctttcc agctctcaga ttctgtgatg ctcaaagggtgagctctgtg ggc[C/A]caggac gcatggtaga tggagcttag tctttctggt atccagctgggagccaagca cagaacacgc atcagtgttt atcaaatgac tgaggaaatg aatgaatgaa		Intron 1, -163	rs762551	C>A, *1F
563	CYP1A2	CYP1A2GID558	DME 4			aggagcatgt gagcaaggag gctaaggccc tgatcagcag gttgcaggag ctgatggcagggcctgggca ctt[C/A]gaccct tacaatcagg tggtggtgtc agtggccaac gtcattggtgccatgtgctt cggacagcac ttccctgaga gtagcgatga gatgctcagc ctcgtgaaga		558, E2		C>A, *11
564	CYP1A2	CYP1A2GID3534	DME 4	Failed	SNaPshot	cagtgccctc ttccctcctc agcacaacaa gggacacaac gctgaatggc ttctacatccccaagaaatg ctgtgtcttc gtaaaccagt ggcaggtcaa ccatgaccc[G/A] tgagtacatacccctcacga aaaaatgtgt gcaggttcag cagtcaggaa ggctgtttgt ccctgctagg		3534, intron6		G>A, *7
565	CYP1A2	CYP1A2rs2470890	DME 4			rs2470890		E7		C>T
394	CYP1A2	rs2069514			SNaPshot	rs2069514		-3858G>A
526	CYP1A2	rs17404050			SNaPshot	rs17404050		A>G
399	CYP1B1	rs2617266	DME 1			rs2617266		-13C>T
400	CYP1B1	rs1056827	DME 1			rs1056827		355G>T
401	CYP1B1	rs1056836	DME 1			rs1056836		4326C>G
398	CYP1B1	rs10012	DME 2			rs10012		142C>G
402	CYP1B1	rs1056837			SNaPshot	rs1056837		8184C>A/T
403	CYP1B1	rs1800440			SNaPshot	rs1800440		4390A>G
408	CYP2A6	rs1801272	DME 2			rs1801272		1799T>A
410	CYP2A6	rs5031016	DME 3			rs5031016		6558T>C
404	CYP2A6	CYP2A6_1013A_G			SNaPshot	AGATGGGAGT TCAGGGCCAC TCACACATGT CCCCTGCCCA CTGTCTGTTTTCTGTCCTCT GTA/GGATCTTT ATATAAAATG AGAAACATAA ACAACAATCATAATATTAAT AGGGATGATA CAATCAATCT AGTGGGTTTC CCTGAGGATC		-1013A>G	rs4803381
405	CYP2A6	CYP2A6_48T_G			SNaPshot	ttcatggtgg ggcatgtagt tgggaggtga aatgaggtaa ttatgtaatc agccaaagtc catccctctt tttcaggcag tat/gaaaggca aaccacccca gccgtcacca tctatcatccctctaccacc atgctggcct cagggatgct tctggtggcc ttgctggcct gcctgactgt		-48T>G	rs28399433
406	CYP2A6	rs4986891			SNaPshot	rs4986891		1703G>A
407	CYP2A6	rs4986892			SNaPshot	rs4986892		1726C>A
409	CYP2A6	rs28399447			SNaPshot	rs28399447		3391T>C
411	CYP2A6	rs503107			SNaPshot	rs503107		6582G>T
527	CYP2A6	rs1137115			SNaPshot	rs1137115		G>A
649	CYP2A6	CYP2A6GID6600			SNaPshot	rs28399468
412	CYP2B6	CYP2B6_64C_T	DME 3			caggaccatg gaactcagcg tcctcctctt ccttgcactc ctcacaggac tcttgctactcctggttcag c/tgccacccta acacccatga ccgcctccca ccagggcccc gccctctgccccttttggga aaccttctgc agatggatag aagaggccta ctcaaatcct ttctgagggt		64C>T	rs8192709
413	CYP2B6	CYP2B6_2320T_C			SNaPshot	tagggagaac agaaaagaac ctacgtggaa tattgggggt gaattttgcc cgatat/cctggctgaatttcc cctgataatg ccactctcta tgtccatgtg tacacattgt ttagcaccca		-2320T>C	rs7254579
414	CYP2B6	CYP2B6_750T_C			SNaPshot	ccaggttcaa gtgattctct tgcctcagcc tcccgagtag ctgggattaa aagtacccaccatcacgccc ggt/ctaatttt tgtgttttta gtacagatgg ggttttgcca tgtgggccaggatggtctcg aactcttgac ctcaattgat ctgcccccct cagcttccca acgtgctggg		-750T>C	rs4802101
415	CYP2B6	rs4803419			SNaPshot	agctgttacg gttattctca tgtttaccat tactgagtga tggcagacaa tcacacagag ataggtgaca gcctgatgtt ccccaggcac ttcagtctgt gtccttgac/tc tgctgcttct tcctaggggc cctcatggac cccaccttcc tcttccagtc cattaccgcc aacatcatc		15582C>T
416	CYP2B6	rs3745274			SNaPshot	rs3745274		15631G>T
417	CYP2B6	rs28399497			SNaPshot	cttcttgaaa tactttcctg gggcacacag gcaagtttac aaaaacctgc aggaaatcaa tgcttacatt ggccacagtg tggagaagca ccgtgaaacc ctggacccca gcgcccccaa/g ggacctcatc gacacctacc tgctccacat ggaaaaagtg gggtctggga gaggaaaaag		18053A>G
418	CYP2B6	rs3211371			SNaPshot	rs3211371		25505C>T
566	CYP2B6	CYP2B6GID64	DME 4			caggaccatg gaactcagcg tcctcctctt ccttgcactc ctcacaggac tcttgctactcctggttcag [C/T]gccacccta acacccatga ccgcctccca ccagggcccc gccctctgccccttttggga aaccttctgc agatggatag aagaggccta ctcaaatcct ttctgagggt		64, E1		C>T, *2A
425	CYP2C18	rs2281891	DME 3			rs2281891		A>G
432	CYP2C19	CYP2C19_90033C_T	DME 2	Yes		tctgtctgtg ccagttatag agacagtgtt tgtcactctc acagttacac atgaggagta acttctccct atgtttgtta ttttcaggaa aac/tggatttg tgtgggagag ggcctggccc gcatggagct gtttttattc ctgaccttca ttttacagaa ctttaacctg aaatctctga		90033C>T
433	CYP2C19	CYP2C19_90209A_C	DME 2			aatctctgat tgacccaaag gaccttgaca caactcctgt tgtcaatgga tttgcttctg tcccgccctt ctatcagctg tgcttcattc ctgtctga/cag aagcacagat ggtctggctg ctcctgtgct gtccctgcag ctctctttcc tctggtccaa atttcactat ctgtgatgct		90209A>C
428	CYP2C19	rs4244285	DME 3	Yes		rs4244285		19154G>A
570	CYP2C19	CYP2C19GID1	DME 4	Failed	SNaPshot	tcaaagaggc acacacactt aattagcatg gagtgttata aaaagcttgg agtgcaagctcacggttgtc ttaacaagag gagaaggctt ca[A/G]tggatcc ttttgtggtc cttgtgctctgtctctcatg tttgcttctc ctttcaatct ggagacagag ctctgggaga ggaaaactcc		1A>G	rs28399504	A>G, *4
571	CYP2C19	CYP2C19GID17948	DME 4	Yes		GTGCTCCCTG CAATGTGATC TGCTCCATTA TTTTCCAGAA ACGTTTCGAT TATAAAGATCAGCAATTTCT TAACTTGATG GAAAAATTGA ATGAAAACAT CAGGATTGTA AGCACCCCCTG[G/A]ATCCAGGTAA GGCCAAGTTT TTTGCTTCCT GAGAAACCAC TTACAGTCTT TTTTTCTGGGAAATCCAAAA TTCTATATTG ACCAAGCCCT GAAGTACATT TTTGAATACT		17948, E4	rs4986893	G>A, *3
572	CYP2C19	CYP2C19GID19294	DME 4	Yes		tttatggaaa gtgatatttt ggagaaagta aaagaacacc aagaatcgat ggacatcaacaaccctcggg actttattga ttgcttcctg atcaaaatgg agaagg[T/A]aaa atgttaacaaaagcttagttat gtgactgc ttgcgtattt gtgattcatt gactagtttt gtgtttacta		19294,intron 5		IVS 5+2T>A, *7
573	CYP2C19	CYP2C19GID80161	DME 4	Failed	SNaPshot	TTTCCATCAG TTCTTACTTG TGTCTTGTCA GCTAAAGTCC AGGAAGAGAT TGAACGTGTC [A/G] TTGGCAGAAA CCGGAGCCCC TGCATGCAGG ACAGGGGCCA CATGCCCTAC ACAGATGCTG		80161, E7		A>G, *1C
426	CYP2C19	rs17878459			SNaPshot	rs17878459		12451G>C
427	CYP2C19	CYP2C19_12711T_C			SNaPshot	tggcccatcc acatggctgc ccagtgtcag cttcctcttt cttgcctggg atctccctcc tagtttcgtt tctcttcctg ttaggaatcg ttttcagcaa tggaaagaga t/cggaaggaga tccggcgttt ctccctcatg acgctgcgga attttgggat ggggaagagg agcattgagg		12711T>C
429	CYP2C19	CYP2C19_12748G_A			SNaPshot	tagtttcgtt tctcttcctg ttaggaatcg ttttcagcaa tggaaagaga tggaaggaga tccggcgttt ctccctcatg acgctgcg/aga attttgggat ggggaagagg agcattgagg accgtgttca agaggaagcc cgctgccttg tggaggagtt gagaaaaacc aagggtgggt		12748G>A
430	CYP2C19	rs17884712			SNaPshot	rs17884712		12784G>A
431	CYP2C19	rs6413438			SNaPshot	rs6413438		19153C>T
434	CYP2C19	rs4134593			SNaPshot	rs4134593		681G>A
419	CYP2C8	rs1058932	DME 1			rs1058932		32308C>T
421	CYP2C8	rs11572103	DME 2			rs11572103		11062A>T
422	CYP2C8	CYP2C8_30435C_G	DME 2			ttctggactt ctttataaat cagattatct gttttgttac ttccagggca caaccataat ggcattactg acttccgtgc tacatgatga caaagaattt cctaatc/gcaa atatctttga ccctggccac tttctagata agaatggcaa ctttaagaaa agtgactact tcatgccttt		30435C>G
567	CYP2C8	CYP2C8GID30421	DME 4			ttctggactt ctttataaat cagattatct gttttgttac ttccagggca caaccataatggcattactg acttccgtgc tacatgatga ca[A/G]agaattt cctaatccaa atatctttgaccctggccac tttctagata agaatggcaa ctttaagaaa agtgactact tcatgccttt		30421, E8		A>G, *3
420	CYP2C8	rs11572080			SNaPshot	rs11572080		2138G>A
528	CYP2C8	rs11572081			SNaPshot	rs11572081		G>A
424	CYP2C9	rs28371686	DME 1			rs28371686		42624C>G
568	CYP2C9	CYP2C9GID45324	DME 4	Yes		AACCGGAGCC CCTGCATGCA AGACAGGAGC CACATGCCCT ACACAGATGC TGTGGTGCAC GAGGTCCAGA GATAC [A/C] TTGACCTTCT CCCCACCAGC CTGCCCCATG CAGTGACCTG TGACATTAAA TTCAGAAACT		45324, E7	rs1057910	A>C, *3
569	CYP2C9	CYP2C9GID50231	DME 4			GTCACAGTTA CGCATGAGGA GTAACTGCTC TCTGTGTTTG CTATTTTCAG GAAAACGGAT TTGTGTGGGA GAAGCCCTGG C [C/G] GGCATGGAGC TGTTTTTATT CCTGACCTCC ATTTTACAGA ACTTTAACCT GAAATCTCTG		50231, E9	rs2017319	C>G
423	CYP2C9	rs1799853		Yes	SNaPshot	rs1799853		3608C>T
441	CYP2D6	rs4987138	DME 1	Failed		rs4987138		974C>A
436	CYP2D6	rs1065852	DME 2	Yes		rs1065852		100C>T	rs1065852
438	CYP2D6	CYP2D6_1759G_A	DME 2	Yes		gg gtgaccgagg aggccgcctg cctttgtgcc gccttcgcca accactccg/ag tgggtgatgg gcagaagggc acaaagcggg aactgggaag gcgggggacg gggaaggcga ccccttaccc gcatctccca		1759G>A	rs5030865
442	CYP2D6	rs28371704	DME 2	Failed		rs28371704		983A>G, H94R
442.1	CYP2D6	rs1080985	DME 3			rs1080985
574	CYP2D6	CYP2D6GID882	DME 4	Yes		actcctggta gccccggggg tcgtccaagg ttcaaatagg actaggacct gtagtctggggtgatcctgg cttgacaaga ggccctgacc ctccctctgc a[G/C]ttgcggcg ccgcttcggggacgtgttca gcctgcagct ggcctggacg ccggtggtcg tgctcaatgg gctggcggcc		882, I1/E2	rs5030863	G>C, *11
575	CYP2D6	CYP2D6GID1022	DME 4	Yes		gctggcggcc gtgcgcgagg cgctggtgac ccacggcgag gacaccgccg accgcccgcctgtgcccatc a[C/T]ccagatcc tgggtttcgg gccgcgttcc caaggcaagc agcggtggggacagagacag atttccgtgg gacccgggtg ggtgatgacc gtagtccgag ctgggcagag		1022, E2	rs28371706	C>T, *17
576	CYP2D6	CYP2D6GID1847	DME 4	Yes		gccttcgcca accactccgg tgggtgatgg gcagaagggc acaaagcggg aactgggaaggcgggggacg gggaaggcga ccccttaccc gcatctccca ccccca[G/A]gac gcccctttcgccccaacggt ctcttggaca aagccgtgag caacgtgatc gcctccctca cctgcgggcg		1847, intron 3 to exon 4	rs3892097 or rs1800716	G>A, *4
577	CYP2D6	CYP2D6GID2484	DME 4	Yes		agagcacagg agggattgag accccgttct gtctggtgta ggtgctgaat gctgtccccgtcctcctgca tatcccagcg ctg[G/T]ctggca aggtcctacg cttccaaaag gctttcctgacccagctgga tgagctgcta actgagcaca ggatgacctg ggacccagcc cagccccccc		2484, E5	rs28371717	G>T, *33
578	CYP2D6	CYP2D6GID2851	DME 4	Yes		ttgggggcta ccccgttctg tcccgagtat gctctcggcc ctgctcaggc caaggggaaccctgagagca gcttcaatga tgagaacctg [C/T]gcatagtgg tggctgacct gttctctgccgggatggtga ccacctcgac cacgctggcc tggggcctcc tgctcatgat cctacatccg		2851, E6	rs16947	C>T, 2850 in
579	CYP2D6	CYP2D6GID2936	DME 4	Yes		gcttcaatga tgagaacctg cgcatagtgg tggctgacct gttctctgccgggatggtga ccacctcgac cacgctggcc tggggcctcc tgctcatgat cctac[A/C]tccggatgtgcagc gtgagcccat ctgggaaaca gtgcaggggc cgagggagga agggtacaggcgggggccca tgaactttgc		2936, E6	rs5030867	A>C, *7
580	CYP2D6	CYP2D6GID2951	DME 4	Yes		gggatggtga ccacctcgac cacgctggcc tggggcctcc tgctcatgat cctacatccggatgtgcagc [G/C]tgagcccat ctgggaaaca gtgcaggggc cgagggagga agggtacaggcgggggccca tgaactttgc tgggacaccc ggggctccaa gcacaggctt gaccaggatc		2951, E6		G>C, *44
581	CYP2D6	CYP2D6GID2989	DME 4			gggatggtga ccacctcgac cacgctggcc tggggcctcc tgctcatgat cctacatccggatgtgcagc gtgagcccat ctgggaaaca gtgcaggggc cgagggag[G/A]a agggtacaggcgggggccca tgaactttgc tgggacaccc ggggctccaa gcacaggctt gaccaggatcctgtaagcct gacctcctcc aacataggag gcaagaagga gtgtcagggc c		2989, I6		G>A
435	CYP2D6	rs769258			SNaPshot	rs769258		31G>A
437	CYP2D6	rs5030862			SNaPshot	gacctgatgc accggcgcca acgctgggct gcacgctacc caccaggccc cctgccactg cccg/aggctgg gcaacctgct gcatgtggac ttccagaaca caccatactg cttcgaccag gtgagggagg aggtcctgga gggcggcaga ggtgctgagg ctcccctacc agaagcaaac		124G>A
439	CYP2D6	gg gtgaccgagg aggccgcctg cctttgtgcc gccttcgcca accactccg/tg tgggtgatgg gcagaagggc acaaagcggg aactgggaag gcgggggacg gggaaggcga ccccttaccc gcatctccca			SNaPshot	gg gtgaccgagg aggccgcctg cctttgtgcc gccttcgcca accactccg/tg tgggtgatgg gcagaagggc acaaagcggg aactgggaag gcgggggacg gggaaggcga ccccttaccc gcatctccca		1759G>T	rs5030865
440	CYP2D6	rs1135840			SNaPshot	rs1135840		4181G>C
443	CYP2D6	rs28371705			SNaPshot	rs28371705		997C>G
444	CYP2D6	rs1058164			SNaPshot	rs1058164		1661G>C
554	CYP2D6	rs1058172			SNaPshot	rs1058172
450	CYP2E1	rs6413432	DME 1	Failed	SNaPshot	rs6413432		7632T>A
447	CYP2E1	rs2070673	DME 2			rs2070673		-333T>A
449	CYP2E1	rs2070676	DME 2			rs2070676		9896C>G
445	CYP2E1	rs3813867	DME 3			rs3813867		-1293G>C
446	CYP2E1	rs2031920	DME 3			rs2031920		-1053C>T
448	CYP2E1	rs6413420	DME 3			rs6413420		-71G>T
582	CYP2E1	CYP2E1GID1135	DME 4			ccgcgcggcg ggcctgactt ctagccacgg gtctccgcag ttggcccagc gcttcgggcc ggtgttcacg ctgtacgtgg gctcgcagc[G/A] catggtggtg atgcacggct acaaggcggt gaaggaagcg ctgctggact acaaggacga gttctcgggc agaggcgacc tccccgcgtt		1135, E2		G>A, *2
583	CYP2E1	CYP2E1GID4776	DME 4			ATCTTCTGGT TGCCCTGACT GCCTGTTTTG TAGGCCAGCC TTTCGACCCC ACCTTCCTCA TCGGCTGCGC GCCCTGCAAC [G/A] TCATAGCCGA CATCCTCTTC CGCAAGCATT TTGACTACAA TGATGAGAAG TTTCTAAGGC		4776	rs6413419	G>A, *4
584	CYP2E1	CYP2E1GID10463	DME 4			TCTGTTTTGT ATGACAACCA AGAATTTCCT GATCCAGAAA AGTTTAAGCC AGAACACTTC CTGAATGAAA ATGGAAAGTT [C/T] AAGTACAGTG ACTATTTCAA GCCATTTTCC ACAGGTGAGA AAGATCAGAG GCAGTACCTT		10463, E8	rs 2515641	C>T
451	CYP3A4	CYP3A4_m747C_G	DME 1	Yes		taagaagtca ccagaaagtc agaagggatg acatgcagag gcccagcaat ctcagctaagtcaactccac cagcctttct agttgcccac tgtgtgtaca gcacc/gctggt agggaccagagccatgacag ggaataagac tagactatgc ccttgaggag ctcacctctg ttcagggaaa		-747C>G	rs11773597
457	CYP3A4	CYP3A4_15800C_G	DME 2			ctagcacatc atttggagtg aacatcgact ctctcaacaa tccacaagac ccctttgtggaaaacaccaa gaagctttta agatttgatt ttttggatcc/g attctttctc tcaataagtatgtggactac tatttccttt aatttatctt tctctcttaa aaataactgc tttattgaga		15800C>G		In AF209389, it should be 15820
462	CYP3A4	rs4986909	DME 2			rs4986909		22132C>T
452	CYP3A4	CYP3A4_m392A_G	DME 3	Yes		cacaggcaca ctccaggcat aggtaaagat ctgtaggtgt ggcttgttgg gatgaatttcaagtattttg gaatgaggac agccatagag acaagggcaa/g gagagaggcg atttaatagattttatgcca atggctccac ttgagtttct gataagaacc cagaaccctt ggactcccca		-392A>G	rs2740574
458	CYP3A4	CYP3A4_15831T_C	DME 3			ctagcacatc atttggagtg aacatcgact ctctcaacaa tccacaagac ccctttgtggaaaacaccaa gaagctttta agatttgatt ttttggatcc attctttctc t/ccaataagtatgtggactac tatttccttt aatttatctt tctctcttaa aaataactgc tttattgaga		15831T>C		In AF209389, only T allele from result
465	CYP3A4	CYP3A4_6010G_A	DME 3			tcccaattag aggcagggtt aagtacatta aaaataataa tcaaatatta ttttgtttct cctcccaggg/a cttttgtatg tttgacatgg aatgtcataa aaagtatgga aaagtgtggg ggtgagtatt ctggaaactt ccattggata gacttgtttc tatgatgagt ttaccccact		6010G>A
585	CYP3A4	CYP3A4GID13989	DME 4	Yes		ccatggagac ctccacaact gatgtaggac aaaatgtttc tgctttgaac tctagccttttggtccagtg ggatttatga aaagtgcc[A/G]t ctctatagct gaggatgaag aatggaagagattacgatca ttgctgtctc caaccttcac cagtggaaaa ctcaaggagg tatgaaaata		13989, E5		A>G, *4
586	CYP3A4	CYP3A4GID14026	DME 4	Yes		gatgtaggac aaaatgtttc tgctttgaac tctagccttt tggtccagtg ggatttatgaaaagtgccat ctctatagct gaggatgaag aatggaagag attac[G/A]atca ttgctgtctccaaccttcac cagtggaaaa ctcaaggagg tatgaaaata acatgagttt taataagaaa		14026, E5		G>A, *8
587	CYP3A4	CYP3A4rs2242480	DME 4			rs2242480		rs2242480		C>T
453	CYP3A4	rs4986907			SNaPshot	rs4986907		14387G>A
454	CYP3A4	rs4986908			SNaPshot	rs4986908		14422G>C
455	CYP3A4	rs4987161			SNaPshot	rs4987161		15733T>C
456	CYP3A4	rs4987159			SNaPshot	rs4987159		15746C>T
459	CYP3A4	rs28371759			SNaPshot	rs28371759		20178T>C
460	CYP3A4	CYP3A4_21973C_T			SNaPshot	gttctttcca ggcaccaccc acctatgata ctgtgctaca gatggagtat cttgacatggtggtgaatga aac/tgctcaga ttattcccaa ttgctatgag acttgagagg gtctgcaaaaaagatgttga gatcaatggg atgttcattc ccaaaggggt ggtggtgatg attccaagct		21973C>T
461	CYP3A4	rs12721629			SNaPshot	tggtgaatga aacgctcaga ttattcccaa ttgctatgag a[C/T]ttgagagg gtctgcaaaaaagatgttga gatcaatggg atgttcattc ccaaaggggt ggtggtgatg attccaagctGTCTGCAAAA AAGATGTTGA GATCAATGGG ATGTTCATTC CCAAAGGGGT GGTGGTGATG		22002C>T
463	CYP3A4	rs4986910			SNaPshot	rs4986910		23278T>C
464	CYP3A4	rs4986913			SNaPshot	rs4986913		23237C>T
473	CYP3A5	CYP3A5_31611C_T	DME 1	Yes		AATTCTCCAT ATGCTTGTTT AACTATTGTA GATCCCCTTG AAATTAGACA CGCAAGGACT TCTTCAACCA GAAAAACCCA TTGTTCTAAA GGTGGATTCA AGAGATGGAA CCCTAAGTGGAGAATGAGTT ATTCTAAGGAc/tTTCTACTTTG GTCTTCAAGA AAGCTGTGCC CCAGAACACC AGAGATTTCA ACTTAGTCAATAAAACCTTG AAATAAAGAT GGGCTTAATC TAATGTACTG CATGAGTAGT TGGTGATTTT		31611C>T	rs15524
466	CYP3A5	CYP3A5_3699C_T	DME 2	Yes		gagtaactca ccagccctct gatctataaa gtcacaatcc ctgtgacctg atttctgtttcactttgtag atatgggacc c/tgtacacatg gactttttaa gagactggga attccagggcccacacctct gcctttgttg ggaaatgttt tgtcctatcg tcaggtgagt tgcttgagct		3699C>T
467	CYP3A5	CYP3A5_12952T_C	DME 2	Yes		tgaaaagtgc catctcttta gctgaggatg aagaatggaa gagaatacgg tcattgctgtctccaacctt caccagcgga aaactcaagg aggt/catgaaa ataagatgag tcttaattagaaatgtaaag aatgaatctg gggacaggta gaaagtaaga tcacagtccg tttccaaggg		12952T>C
472	CYP3A5	rs28365085	DME 2	Yes		rs28365085		31551T>C
469	CYP3A5	rs28383479	DME 3	Failed	SNaPshot	rs28383479		19386G>A
588	CYP3A5	CYP3A5GID6986	DME 4	Yes		ACGTATGTAC CACCCAGCTT AACGAATGCT CTACTGTCAT TTCTAACCAT AATCTCTTTA AAGAGCTCTT TTGTCTTTCA [A/G] TATCTCTTCC CTGTTTGGAC CACATTACCC TTCATCATAT GAAGCCTTGG GTGGCTCCTG		6986, I3	rs776746	A>G, *3
589	CYP3A5	CYP3A5GID27289	DME 4	Failed	SNaPshot	cagttgctat tagacttgag aggacttgca agaaagatgt tgaaatcaat ggggtattcattcccaaagg gtcaatggtg gtgattccaa [C/A]ttatgctct tcaccatgac ccaaagtactggacagagcc tgaggagttc cgccctgaaa ggtacaagtc tccagggaaa tggagctcac		27289, E11	rs28365083	C>A, *2
468	CYP3A5	CYP3A5_14665A_G			SNaPshot	cctacagcat ggatgtgatt actggcacat catttggagt gaacatcgac tctctcaacaatccaca/gaga cccctttgtg gagagcacta agaagttcct aaaatttggt ttcttagatccattatttct ctcaataagt atgtgggcta ttatttcttt ctctcttttt aaaaataact		14665A>G
470	CYP3A5	CYP3A5_29753T_C			SNaPshot	tatggaacta ggttcagtaa gaagaaggac agcatagatc cttacatata cacaccctttggaactggac ccagaaactg cattggcatg aggtt/ctgctc tcatgaacat gaaacttgctctaatcagag tccttcagaa cttctccttc aaaccttgta aagaaacaca ggtcagtaca		29753T>C
471	CYP3A5	CYP3A5_29782A_G			SNaPshot	ggaactggac ccagaaactg cattggcatg aggtttgctc tcatgaacat gaaacttgctctaa/gtcagag tccttcagaa cttctccttc aaaccttgta aagaaacaca ggtcagtacactttctgtat gttttattaa gaattttttt aactgaaggg tatatatttt ttaaaagaat		29782A>G
112	DCK	rs4643786	DME 1			rs4643786
109	DHFR	DHFR_829T_C		Yes	SNaPshot	CTTGTCTCTATCAGATACCATTTATGAGACATTCTTGCTATAACTAAGTGCTTCTCCAAGACCCCAACTGAGTCCCCAGCACCTGCTA[C/T]AGTGAGCTGCCATTCCACACCCATCACATGTGGCACTCTTGCCAGTCCTTG			rs5030762
111	DHFR	rs1105524			SNaPshot	rs1105524
110	DHFR (MSH3)	rs1650697	DME 1/Repair 2			rs1650697
126	DPYD	rs3918290	DME 2	Yes		rs3918290			IVS14+1G>A (*2A) skipping exon 14		0.9% Cau	No activity, increases 5FU neurotoxicity in some but not all patients
127	DPYD	rs1801265	DME 2			rs1801265			C29R		AA: 34%, Cau 22%
129	DPYD	rs1801158	DME 2			rs1801158			S534N, G1601A		0.095
128	DPYD	rs1801159			SNaPshot	rs1801159			I543V, A/C/G/T		Het: 0.341
130	DPYD	rs1801160			SNaPshot	rs1801160			Amino 732, A/C/G/T		Het: 0.772; Cau: 8%; AA:3%
359	ECRG1	rs977728			SNaPshot	rs977728			PMID: 16267096
360	ECRG1	rs353163			SNaPshot	rs353163			condon 293, in above said 290	PMID: 16267096
361	ECRG1	rs1370840			SNaPshot	rs1370840
351	EGFR	rs2072454	Cell cycle 2			rs2072454
352	EGFR	rs11543848	Cell cycle 2			rs11543848				affect binding
353	EGFR	rs10251977	Cell cycle 2			rs10251977
357	EGFR	EGFR Intron 1 repeat				Intron 1 repeat
620	EP300	rs20551	Repair 2			rs20551		Nature 409: 850	Ile [I] 997 Val [V]
621	EP300	rs20553			SNaPshot	rs20553		Nature 409: 850
131	EPHX1	rs2234698	DME 1			rs2234698	AF253417.1	17540	17540T>C		0.03	68	Asp	Asp
132	EPHX1	rs1051740	DME 3			rs1051740	AF253417.1	17673	Y113H 17673T>C		0.33	113	Tyr	His
134	EPHX1	rs2260863	DME 3			rs2260863	NT_004525.15	1752074	IVS3+114		0.22
133	EPHX1	rs2234922			SNaPshot	rs2234922	AF253417.1	24448	H139R 24448A>G		0.19	139	His	Arg
354	ERBB2	rs1801200	Cell cycle 2			rs1801200			Codon 655	codon 655, cancer risk
355	ERBB2	rs1058808	Cell cycle 2			rs1058808
137	ERCC1	rs11615	Repair 1			rs11615	M63796.1	19007	354T>C 19007T>C N118N		0.46	118	Asn	Asn
138	ERCC1	rs3212986	Repair 1			rs3212986	M63796.1	8092	8092C>A		0.04
136	ERCC1	rs3212961	Repair 3			rs3212961	M63796.1	17677	17677A>C		0.33
139	ERCC1	rs17359303	Repair 3			rs17359303					0.33
140	ERCC1	rs3212948	Repair 3			rs3212948	M63796.1	19716	19716G>C		0.45
135	ERCC1	rs16979802			SNaPshot	rs16979802	M63796.1	15310	15310G>C		0.13
143	ERCC2/XPD	rs238406	Repair 1			rs238406	NT_011109.15	18136527	R156R		0.48	156	Arg	Arg
141	ERCC2/XPD	rs1799793	Repair 2			rs1799793	L47234.1	23591	D312N		0.42	312	Asp	Asn
142	ERCC2/XPD	rs13181	Repair 2	Yes		rs13181	L47234.1	35931	L751Q		0.32	751	Lys	Gln
144	ERCC4/XPF	rs2020955	Repair 1			rs2020955
145	ERCC4/XPF	rs1800067	Repair 1			rs1800067	L76568.1	17103	R415Q		0.06	415	Arg	Gln
146	ERCC5/XPG	rs1047768	Repair 3			rs1047768	AL157769.12	136886	335T>C H46H NcoI		0.46	46	His	His
147	ERCC5/XPG	rs17655	Repair 3			rs17655	AL157769.12	160371	3508C>G H1104D		0.22	1104	His	Asp
624	EXT1	rs7837891	Repair 3			rs7837891		Nature 409: 850
622	EXT1	rs17474651			SNaPshot	rs17474651		Nature 409: 850
623	EXT1	rs17439693			SNaPshot	rs17439693		Nature 409: 850
149	FANCD2	rs2272125	Repair 2			rs2272125
148	FANCD2	rs3732974	Repair 3			rs3732974	NT_005927.15	9999182			0.07
150	FANCD2	rs3864017			SNaPshot	rs3864017
639	FAS	rs2234978	Repair 2			rs2234978			Pharmacology and therapeutics 2005 Efferth T
640	FAS	rs1468063	Repair 2			rs1468063			Pharmacology and therapeutics 2005 Efferth T
356	FLT3	FLT3 ITD			PCR + capillary electrophoresis	ITD by PCR
151	GADD45A	rs532446	Repair 3			rs532446	AY135686	2441	3812T>C		0.4
152	GRPR	rs4986946			SNaPshot	rs4986946	AC078993.20	49949	661C>T I221I	2	0.36	221	Ile	Ile
155	GSTA1	rs1051775	DME 1			rs1051775
378	GSTA1	rs6917325	DME 1			rs6917325
380	GSTA1	rs1052004	DME 3			rs1052004
153	GSTA1	rs3957357			SNaPshot	rs3957357			-69 C/T EarI *A/*B ??
154	GSTA1	rs1051566			SNaPshot	rs1051566
377	GSTA1	rs17414138			SNaPshot	rs17414138
379	GSTA1	rs2894804			SNaPshot	rs2894804
381	GSTA1	rs699336			SNaPshot	rs699336
382	GSTA1	rs1052027			SNaPshot	rs1052027
156	GSTA2	rs1051739	DME 1			rs1051739	AL109918.25	142568	S111T GSTA1			111	Ser	Thr
157	GSTA4	rs405729	DME 2			rs405729	AL121969.12	96035	668C>T		0.41
158	GSTA4	rs1802061	DME 2			rs1802061	AL121969.12	102579	Q117Q			117	Gln	Gln
159	GSTM1	rs1065411			SNaPshot	rs1065411	AC000032.7	23466	A/B		0.12	172	Lys	Asn
160	GSTM1	rs449856			SNaPshot	rs449856
161	GSTM1	rs2071487			SNaPshot	rs2071487
163	GSTM3	rs1799735	DME 3			rs1799735	AF043105.1	4596	3 bp del MnlI		0.16
164	GSTM3	rs7483	DME 3			rs7483	NT_019273.15	717515	V224I		0.34	224	Val	Ile
165	GSTM3	rs1537234	DME 3			rs1537234	NT_019273.15	717635	IVS8-30		0.45
167	GSTP1	rs947894	DME 2	Yes		rs947894	M24485.1	2627	313A>G I105V	*B; *C	0.3	105	Ile	Val
166	GSTP1	rs1799811	DME 3			rs1799811	M24485.1	3517	341C>T A114V	*C	0.09	114	Ala	Val
168	GSTP1	rs4891	DME 3			rs4891
169	GSTP1	rs4986948	DME 3			rs4986948
171	GSTT1	rs4630	DME 1			rs4630	NT_011520.9	3766891	101 bp 3' of STP		0.12
170	GSTT1	GSTT1 Null		Yes	PCR + gel electrophoresis		AF240786.1	None	Null		0.4
172	GSTT2	rs1622002			SNaPshot	rs1622002	AF240786.1	34166	M139I		Rare	139	Met	Ile
174	GSTT2	rs2719			SNaPshot	rs2719	NT_011520.9	3716519	153 bp 3' of STP		0.38
320	HPC1	rs486907	Cell cycle 2			rs486907
321	HPC1	rs3738579	Cell cycle 2			rs3738579
322	HPC1	rs1048254	Cell cycle 2			rs1048254
323	HPC1	rs627928	Cell cycle 2			rs627928
173	IL6	rs3087226	Repair 1			rs3087226			G(-174)C is rs1800795
175	IRS2	rs2289047	Cell cycle 1			rs2289047	NT_009952.13	23497491			0.49
176	IRS2	rs2289046	Cell cycle 1			rs2289046	NT_009952.13	23497582			0.49
177	IRS2	rs1805097	Cell cycle 1			rs1805097
179	IRS2	rs1865434	Cell cycle 1			rs1865434	NT_009952.13	23498284			0.32
178	IRS2	rs4773092			SNaPshot	rs4773092
345	KIT	rs3733542	Cell cycle 1			rs3733542
346	KIT	rs28933969			SNaPshot	rs28933969				#activation
609	KLF6	rs3750861	Repair 3			rs3750861			PMID: 15735005, cancer risk
180	LIG1	rs20579	Repair 1			rs20579	NT_011109.15	20937020	-7C>T		0.08
181	LIG1	rs3730849	Repair 1			rs3730849	NT_011109.15	20936985	IVS2+12		0.31
182	LIG1	rs3730931	Repair 1			rs3730931	NT_011109.15	20915431	IVS9-21		0.1
183	LIG1	rs20580	Repair 2			rs20580
184	LIG1	rs4987068			SNaPshot	rs4987068	NT_011109.15	20908997	R409H		0.03	409	Arg	His
185	LIG3	rs4986974	Repair 2			rs4986974
186	LIG3	rs1052536	Repair 2			rs1052536	NT_010799.13	8065355	1508 bp 3' of STP		0.37
187	LIG4	rs1805388	Repair 2			rs1805388	NT_009952.13	21953267	-176C>T		0.13
188	LIG4	rs1805389	Repair 3			rs1805389	NT_009952.13	21953285	-194C>T		0.07
189	MDM2	rs769412	Cell cycle 1			rs769412	NT_009500.3	332707	E354E MboII		0.05	354	Glu	Glu
191	MDM2	rs1196333	Cell cycle 1			rs1196333	NT_029419.9	5633626	344T>A		0.04
192	MDM2	rs937283	Cell cycle 2			rs937283
374	MDM2	MDM2_2062	Cell cycle 2			CTGTGTGTCGGAAAGATGGAGCAAGAAGCCGAGCCCGAGGGGCGGCCGCG[A/G]CCCCTCTGACCGAGATCCTGCTGCTTTCGCAGCCAGGAGCACCGTCCCTCC
190	MDM2	rs2279744			SNaPshot	rs2279744	NT_029419.9	5633591	309T>G		0.32
193	MDM2	MDM2_2062			SNaPshot	CTGTGTGTCGGAAAGATGGAGCAAGAAGCCGAGCCCGAGGGGCGGCCGCG[A/G]CCCCTCTGACCGAGATCCTGCTGCTTTCGCAGCCAGGAGCACCGTCCCTCC	AF527840.1	2062	NlaIV		0.38
519	MDR1	rs2032582			SNaPshot	rs2032582		2677G>T
364	MEN1	rs2071313			SNaPshot	rs2071313
645	MET	rs41736	Repair 2			rs41736
646	MET	rs13223756	Repair 2			rs13223756
194	MGMT/AGT	rs2308321	Cell cycle 1			rs2308321	AL157832.11	109484	427A>G I143V		0.05	143	Ile	Val
195	MGMT/AGT	rs2308327	Cell cycle 1			rs2308327	AL157832.11	109378	533A>G K178R		0.13	178	Lys	Arg
197	MGMT/AGT	rs12917	Cell cycle 1	Yes		rs12917	AL157832.11	168265	262C>T L84F	V1	0.16	84	Leu	Phe
198	MGMT/AGT	rs2282164	Cell cycle 1			rs2282164
196	MGMT/AGT	rs1803965	Cell cycle 2			rs1803965	AL157832.11	168356	171C>T L53L	V1	0.16	53	Leu	Leu
199	MGMT/AGT	rs2208318			SNaPshot	rs2208318
383	MLH1	rs2020873	Repair 3			rs2020873
384	MLH1	rs2020872	Repair 3			rs2020872
200	MLH1	rs1799977			SNaPshot	rs1799977	NT_022517.15	18566110	676A>G I219V		0.23	219	Ile	Val
201	MSH2	rs4987188	Repair 3			rs4987188	AC079775.6	111307	G322D		0.03	322	Gly	Asp
202	MSH3	rs184967	Repair 1			rs184967	NT_006713.13	9542113	2835G>A R940Q		0.08	940	Arg	Gln
204	MSH3	rs26279	Repair 2			rs26279	NT_006713.13	9561069	3124A>G T1036A T1045A		0.21	1036	Thr	Ala
205	MSH6	rs1800935	Repair 1			rs1800935	AC006509.15	21131	D180 540C>T		0.22	180	Asp	Asp
206	MSH6	rs1042821	Repair 1			rs1042821	AC006509.15	33758	G39E		0.27	39	Gly	Glu
207	MTHFR	rs1801133	DME 1	Yes		rs1801133	NT_004488.9	542333	677C>T A222V		0.29	222	Ala	Val
209	MTHFR	rs2274976	DME 1			rs2274976	NT_021937.15	2362861	G1793A R594Q		0.07	594	Arg	Gln
208	MTHFR	rs1801131	DME 3	Yes		rs1801131	NT_004488.9	544235	1298A>C E429A		0.33	429	Glu	Ala
210	MYH	rs3219489	Repair 2	Failed	SNaPshot	rs3219489	NT_004852.15	2180148	Q324H		0.45	324	Gln	His
211	MYH	rs3219484	Repair 3			rs3219484	NT_004852.15	2182799	V22M		0.02	22	Val	Met
478	NAT-1	NAT-1_752A_T	DME 1			tcattttgtt ccttgcagac cccagatggg gttcactgtt tggtgggctt caccctcacccataggagat tcaattataa ggacaataca ga/ttctaatag agttcaagac tctgagtgaggaagaaatag aaaaagtgct gaaaaatata tttaatattt ccttgcagag aaagcttgtg		752A>T
483	NAT-1	rs4986988	DME 2			rs4986988		-344C>T
484	NAT-1	rs4986989	DME 3			rs4986989		-40A>T
590	NAT-1	NAT1GID560	DME 4	Failed	SNaPshot	ctagaccaaa tcagaaggga acagtacatt ccaaatgaag aatttcttca ttctgatctcctagaagaca gcaaatacc[G/A] aaaaatctac tcctttactc ttaagcctcg aacaattgaagattttgagt ctatgaatac atacctgcag acatctccat catctgtgtt tactagtaaa		560		G>A
591	NAT-1	NAT1GID559	DME 4			ctagaccaaa tcagaaggga acagtacatt ccaaatgaag aatttcttca ttctgatctcctagaagaca gcaaatac[C/T]g aaaaatctac tcctttactc ttaagcctcg aacaattgaagattttgagt ctatgaatac atacctgcag acatctccat catctgtgtt tactagtaaa		559		C>T
592	NAT-1	NAT1GID97	DME 4	Failed	SNaPshot	atggacattg aagcatatct tgaaagaatt ggctataaga agtctaggaa caaattggacttggaaacat taactgacat tcttcaacac cagatc[C/T]gag ctgttccctt tgagaaccttaacatccatt gtggggatgc catggactta ggcttagagg ccatttttga tcaagttgtg		97		C>T
477	NAT-1	NAT-1_190C_T			SNaPshot	aacatccatt gtggggatgc catggactta ggcttagagg ccatttttga tcaagttgtgagaagaaatc/t ggggtggatg gtgtctccag gtcaatcatc ttctgtactg ggctctgaccactattggtt ttgagaccac gatgttggga gggtatgttt acagcactcc agccaaaaaa		190C>T
479	NAT-1	rs1057126			SNaPshot	rs1057126		1088T>A
480	NAT-1	rs15561			SNaPshot	rs15561		1095C>A
481	NAT-1	rs4986990			SNaPshot	rs4986990		459G>A
482	NAT-1	rs4987076			SNaPshot	rs4987076		445G>A
485	NAT-2	rs1041983	DME 1	Yes		rs1041983		282C>T
486	NAT-2	rs1208	DME 1	Yes		rs1208		803A>G
487	NAT-2	rs1799931	DME 1	Yes		rs1799931		857G>A
495	NAT-2	NAT-2_499G_A	DME 1	Yes		tgccttgcat tttctgcttg acagaagaga gaggaatctg gtacctggac caaatcagga gag/aagcagta tattacaaac aaagaatttc ttaattctca tctcctgcca aagaagaaac accaaaaaat atacttattt acgcttgaac ctcaaacaat tgaagatttt gagtctatga		499G>A
488	NAT-2	rs4986997	DME 2			rs4986997		411A>T
490	NAT-2	NAT-2_111T_C	DME 2			atggacattg aagcatattt tgaaagaatt ggctataaga actctaggaa caaattggacttggaaacat taactgacat tcttgagcac cagatccggg ctgttccctt t/cgagaaccttaacatgcatt gtgggcaagc catggagttg ggcttagagg ctatttttga tcacattgta		111T>C
491	NAT-2	NAT-2_434A_C	DME 2	Yes		gtcgatgctg ggtctggaag ctcctcccag atgtggcagc ctctagaatt aatttctgggaaggatcagc ctca/cggtgcc ttgcattttc tgcttgacag aagagagagg aatctggtacctggaccaaa tcaggagaga gcagtatatt acaaacaaag aatttcttaa ttctcatctc		434A>C
493	NAT-2	NAT-2_759C_T	DME 2			agaccccaga aggggtttac tgtttggtgg gcttcatcct cacctataga aaattcaatt ataaagacaa tacagatctg gtc/tgagttta aaactctcac tgaggaagag gttgaagaag tgctgaaaaa tatatttaag atttccttgg ggagaaatct cgtgcccaaa cctggtgatg		759C>T
494	NAT-2	NAT-2_859T_C	DME 2			tgctgaaaaa tatatttaag atttccttgg ggagaaatct cgtgcccaaa cctggtgatg gat/ccccttac tatttagaat aaggaacaaa ataaaccctt gtgtatgtat cacccaactc actaattatc aacttatgtg ctatcagata tcctctctac cctcacgtta ttttgaagaa		859T>C
489	NAT-2	rs4986996	DME 3			rs4986996		364G>A
492	NAT-2	NAT-2_845A_C	DME 3	Yes		ataaagacaa tacagatctg gtcgagttta aaactctcac tgaggaagag gttgaagaag tgctgaaaaa tatatttaag atttccttgg ggagaaatct cgtgcccaa/ca cctggtgatg gatcccttac tatttagaat aaggaacaaa ataaaccctt gtgtatgtat cacccaactc		845A>C
593	NAT-2	NAT2GID190	DME 4			aacatgcatt gtgggcaagc catggagttg ggcttagagg ctatttttga tcacattgtaagaagaaac[C/T] ggggtgggtg gtgtctccag gtcaatcaac ttctgtactg ggctctgaccacaatcggtt ttcagaccac aatgttagga gggtattttt atatccctcc agttaacaaa		190C>T	rs1805158	C>T
594	NAT-2	NAT2GID191	DME 4	Yes		aacatgcatt gtgggcaagc catggagttg ggcttagagg ctatttttga tcacattgtaagaagaaacc [G/A]gggtgggtg gtgtctccag gtcaatcaac ttctgtactg ggctctgaccacaatcggtt ttcagaccac aatgttagga gggtattttt atatccctcc agttaacaaa		191G>A	rs1801279	G>A
595	NAT-2	NAT2GID341	DME 4	Yes		acaatcggtt ttcagaccac aatgttagga gggtattttt atatccctcc agttaacaaatacagcactg gcatggttca ccttctcctg caggtgacca [T/C]tgacggcag gaattacattgtcgatgctg ggtctggaag ctcctcccag atgtggcagc ctctagaatt aatttctggg		341,	rs1801280	T>C
596	NAT-2	NAT2GID481	DME 4	Yes		aaggatcagc ctcaggtgcc ttgcattttc tgcttgacag aagagagagg aatctggtac[C/T]tggaccaaa tcaggagaga gcagtatatt acaaacaaag aatttcttaa ttctcatctcctgccaaaga agaaacacca aaaaatatac ttatttacgc ttgaacctca aacaattgaa		481,	rs1799929	C>T
597	NAT-2	NAT2GID590	DME 4	Yes		ctggaccaaa tcaggagaga gcagtatatt acaaacaaag aatttcttaa ttctcatctcctgccaaaga agaaacacca aaaaatatac ttatttacgc ttgaacctc[G/A] aacaattgaagattttgagt ctatgaatac atacctgcag acgtctccaa catcttcatt tataaccaca		590,	rs1799930	G>A
214	NBS1	rs1063045	Repair 2			rs1063045	AF069291.1	141871	L34		0.3	34	Leu	Leu
212	NBS1	rs1805794	Repair 3			rs1805794	AF069291.1	137331	Q185E		0.3	185	Gln	Glu
213	NBS1	rs709816	Repair 3			rs709816
310	NF1	rs1801052	Cell cycle 2			rs1801052
317	NF2	rs1008515	Cell cycle 1			rs1008515
318	NF2	rs2530680	Cell cycle 1			rs2530680
319	NF2	rs2229064	Cell cycle 2			rs2229064
215	NQO1/DIA4	rs1800566	DME 2	Yes		rs1800566	AC012321.7	29489	P187S	*2	0.13	187	Pro	Ser
216	NQO1/DIA4	rs4986998	DME 3	Yes		rs4986998	AC012321.7	25765	R139W	*3	0.05	139	Arg	Trp
218	NT5E	rs3812138	DME 2			rs3812138	NT_007299.12	24019404	T376A			376	Thr	Ala
217	NT5E	rs10081139			SNaPshot	rs10081139
219	OGG1	rs1052133	Repair 3	Yes		rs1052133	AF176815.1	49231	S326C m6 Fnu4HI		0.22	326	Ser	Cys
221	p16/CDKN2A	rs11515	Cell cycle 1			rs11515	AL449423.14	58941	29 bp 3' of STP		0.14
222	p16/CDKN2A	rs3088440	Cell cycle 1			rs3088440	AL449423.14	58901	69 bp 3' of STP		0.05
220	p16/CDKN2A	rs3731249	Cell cycle 2			rs3731249	AC000048.4	24831	A148T		0.05	148	Ala	Thr
223	p21/CDKN1A	rs1059234	Cell cycle 1			rs1059234	Z85996.1	10319	20 bp 3' of STP		0.05
224	p21/CDKN1A	rs1801270	Cell cycle 2			rs1801270	Z85996.1	8693	S31R		0.05	31	Ser	Arg
225	p27(CDKN1B)	rs2066827	Cell cycle 2	Failed	SNaPshot	rs2066827
226	p27(CDKN1B)	rs7330	Cell cycle 2			rs7330
227	p27(CDKN1B)	rs34330	Cell cycle 2			rs34330	NT_009714.15	5629669	-79C>T		0.22
629	P2RX7	rs1653624	Repair 2			rs1653624		Cancer letter: 208 2004: 1-33
630	P2RX7	rs3751142	Repair 2			rs3751142		Cancer letter: 208 2004: 1-33
631	P2RX7	rs2230912	Repair 3			rs2230912		Cancer letter: 208 2004: 1-33
628	P2RX7	rs1718119			SNaPshot	rs1718119		Cancer letter: 208 2004: 1-33
228	PARP/ADPRTL1	rs1805403	Repair 1			rs1805403	NT_004559.10	91417	IVS4+12		0.22
231	PARP/ADPRTL1	rs1136410	Repair 1			rs1136410	NT_004559.10	68620	V762A		0.11	762	Val	Ala
234	PARP/ADPRTL1	rs7571	Repair 2			rs7571	NT_009799.12	5980617	A1656P		0.47	1656	Ala	Pro
229	PARP/ADPRTL1	rs4986817			SNaPshot	rs4986817	NT_009799.12	6013200	T802		0.1	802	Thr	Thr
230	PARP/ADPRTL1	rs4986819			SNaPshot	rs4986819	NT_009799.12	6013290	IVS17-12		0.1
232	PARP/ADPRTL1	rs1050112			SNaPshot	rs1050112	NT_009799.12	5989297	P1328T		0.47	1328	Pro	Thr
233	PARP/ADPRTL1	rs13428			SNaPshot	rs13428	NT_009799.12	5989441	G1280R		0.47	1280	Gly	Arg
235	PCNA	rs17349	Cell cycle 1			rs17349	J04718.1	2352	2352C>T		0.09
236	PCNA	rs25405	Cell cycle 1			rs25405	J04718.1	1876	1876A>G		0.09
237	PCNA	rs25406	Cell cycle 1			rs25406	J04718.1	2232	2232T>C		0.09
340	PDGFRA	rs4358459	Cell cycle 1			rs4358459
341	PDGFRA	rs1873778	Cell cycle 2			rs1873778
342	PDGFRA	rs2228230	Cell cycle 2			rs2228230
343	PDGFRB	rs246388	Cell cycle 1			rs246388
344	PDGFRB	rs246395	Cell cycle 1			rs246395
238	PMS2	rs1805324	Repair 1			rs1805324	AC005995.3	56654	M622I		0.04	622	Met	Ile
239	PMS2	rs1059060			SNaPshot	rs1059060
240	PMS2	rs1805321			SNaPshot	rs1805321
242	POLB	rs2307160	Repair 2			rs2307160	NT_008251.13	4243393	-62A>G		0.03
241	POLB	rs3136797	Repair 3			rs3136797	AF170802.3	27532	P242R		0.01	242	Pro	Arg
626	PRKAR1A	rs8905	Repair 1			rs8905		Nature 409: 850
627	PRKAR1A	rs6958	Repair 2			rs6958		Nature 409: 850
611	Prohibitin	rs2277636	Repair 1			rs2277636
613	Prohibitin	rs6917	Repair 2			rs6917
612	Prohibitin	rs1049620			SNaPshot	rs1049620
370	PTCH	rs357564	Repair 3			rs357564
243	RAD23	rs1805329	Repair 1			rs1805329	NT_008470.15	11910747	A249V		0.21	249	Ala	Val
245	RAD51	rs1801321	Repair 2	Failed	SNaPshot	rs1801321	AF165088.1	1517	172G>T		0.44
244	RAD51	rs1801320	Repair 3			rs1801320	AF165088.1	1480	135G>C		0.07
610	RAD51	rs12593359	Repair 3			rs12593359
614	RAD51D	rs4796033	Repair 1			rs4796033
615	RAD51D	rs28363284			SNaPshot	rs28363284			E233G, AA232 also SNP, not for SNPlex
616	RAD51D	rs28363282			SNaPshot	rs28363282			PMID: 15170666 for E233G
246	RAD52	rs11226			SNaPshot	rs11226	NT_009759.15	876074	C>T2259 744 bp 3' of STP		0.24
247	RAD54B	rs2291439	Repair 1			rs2291439	NT_008046.13	8637871	N250		0.38
248	RAD9	rs1064876	Cell cycle 1			rs1064876	NT_033903.5	12266149	730 bp 3' of STP		0.05
617	RASSF1	rs2073498	Repair 2			rs2073498		Ala133Ser	PMID: 16125301, PMID: 15942659
249	RB1	rs3092865	Cell cycle 2			rs3092865	NT_024524.12	17456109	5625T>C		0.04
250	RB1	rs4151539	Cell cycle 2			rs4151539	NT_024524.12	17529950	A525G		0.04	525	Ala	Gly
251	RECQL	rs13035	Repair 1			rs13035	NT_009714.15	14382096	6 bp 3' of STP		0.37
252	RECQL	rs4987215	Repair 2			rs4987215
253	RECQL	rs1065751	Repair 3			rs1065751
254	RECQL	rs6500			SNaPshot	rs6500
347	RET	rs1800858	Cell cycle 2			rs1800858
348	RET	rs1799939	Cell cycle 2	Failed	SNaPshot	rs1799939				G691S, significant association of the S691 allele with MTC
349	RET	rs1800861	Cell cycle 2			rs1800861
350	RET	rs1800863	Cell cycle 2			rs1800863
19	SLC19A1(RFC)	rs1051266	DME 1	Yes		rs1051266	PMID: 15564880	rs1051266, G80A	Arg27His		0.13	80AA transport more methotrexate
21	SLC19A1(RFC)	rs914232	DME 1			rs914232			5-UTR
20	SLC19A1(RFC)	rs12659	DME 2			rs12659
22	SLC19A1(RFC)	rs3788200	DME 3			rs3788200			5-UTR
15	SLC21A6	rs2306283	DME 1			rs2306283	C>T	rs2306283	Asp130Asn		0.351
17	SLC21A6	rs2291075	DME 2			rs2291075	C>T	rs2291075	Phe199Phe		0.475
14	SLC21A6	rs4149056	DME 3			rs4149056	T>C	T521C, rs4149056	Val174Ala T521C		0.077	pravastin, transport methotrexate in rat
16	SLC21A6	rs11045819	DME 3			rs11045819	C>A	rs11045819	Pro155Thr		0.085
18	SLC21A6	rs3829310	DME 3			rs3829310			5UTR
255	SLC6A3/DAT1	rs2652511			SNaPshot	rs2652511	AC022130.4	121756	-839C>T		0.45
256	SLC6A3/DAT1	rs6413429			SNaPshot	rs6413429	AC022130.4	122395	-1476T>G		0.08
365	SMAD2	rs17340985	Cell cycle 1			rs17340985
366	SMAD4	rs2229083	Cell cycle 2			rs2229083
257	SOD2	rs1799725	DME 2			rs1799725	AL135914.25	64523	1183C>T V16A -9Ala BsaWI		0.44	16	Val	Ala
633	SRD5A2	rs523349	Repair 3			rs523349		Cancer letter: 208 2004: 1-33	V89L
632	SRD5A2	rs9282858			SNaPshot	rs9282858		Cancer letter: 208 2004: 1-33	A49T
619	STK11	rs9282859			SNaPshot	rs9282859			Ex6-47C>T Y272Y
260	SULT1A1	rs1042157	DME 2			rs1042157						3-UTR
258	SULT1A1	rs9282861		Yes	SNaPshot	rs9282861	AC020765.7	47272	R213H HaeII	*2	0.32	213	Arg	His
259	SULT1A1	rs1801030			SNaPshot	rs1801030	AC020765.7	47301	M223V	*3	0.01	223	Met	Val
386	SULT1A1	rs6839			SNaPshot	rs6839
387	SULT1A1	rs750155			SNaPshot	rs750155
261	SULT1A2	rs11401	DME 3			rs11401	NT_010393.13	19807922			0.24
262	SULT1A2	rs1136703			SNaPshot	rs1136703
263	SULT1A2	rs1059491			SNaPshot	rs1059491	NT_010393.13	19807258	N235T		0.29	235	Asn	Thr
264	TERC	rs2293607			SNaPshot	rs2293607	U85256.1	514	514G>A		0.3
265	TERT	rs2736098	Repair 3			rs2736098
266	TERT	rs2853690			SNaPshot	rs2853690	NT_023089.13	1236482	99 bp 3' of STP		0.24
369	TNFRSF10A	rs17088993	Cell cycle 1			rs17088993				PMID: 15888139
367	TNFRSF10A	rs6557634	Cell cycle 2			rs6557634				PMID: 15975957
368	TNFRSF10A	rs4871857	Cell cycle 2			rs4871857
268	TP53	rs12947788	Cell cycle 2			rs12947788	U94788.1	14181	14181C>T		0.05
269	TP53	rs1042522	Cell cycle 2	Failed	SNaPshot	rs1042522	NT_010687.2	207249	R72P BstUI		0.33	72	Arg	Pro
270	TP53	rs17882155	Cell cycle 2	Failed	SNaPshot	rs17882155
267	TP53						NT_010687.2	130957	16 bp repeat		0.2
271	TP53BP1	rs560191	Cell cycle 1			rs560191	NT_010194.15	14557385	D353E		0.45	353	Asp	Glu
272	TP53BP1	rs2602141	Cell cycle 1			rs2602141
273	TP53BP1	rs689647	Cell cycle 1			rs689647	NT_010194.15	14551807	G412S		0.39	421	Gly	Ser
275	TP53BP2	rs17739	Cell cycle 1			rs17739	NT_077940.1	144147			0.4
277	TP53BP2	rs1153933	Cell cycle 1			rs1153933
274	TP53BP2	rs3738370	Cell cycle 2			rs3738370	NT_077940.1	185107			0.32
276	TP53BP2	rs1153936	Cell cycle 2			rs1153936
371	TP73	rs1801174			SNaPshot	rs1801174
506	TPMT	TPMT_395G_A	DME 1			ttactaagta aaaaaaaaaa attttttttt cattatttca ttacagagtt cttcggggaacatttcattg tactg/attgca gtatttttga tcttcccagg taggttgaat actacatctgcactttaaaa aatttgaatg cttgccaggc agtgcaggca tgggagtgga ggtgtcttcc		395G>A
603	TPMT	TPMTGID1	DME 4			AATTCCAATG ACCTTAAATG ACAACATTGC AAATATTTTC CACGTAGGCA CGGAAGACATATGCTTGTGA GACAAAGGTG TCTCTGAAAC T[A/G]TGGATGGTAC AAGAACTTCA CTTGACATTG AAGAGTACTC GGATACTGAG GTACAGAAAA ACCAAGT		1	rs9333569	A>G
604	TPMT	TPMTGIDIVS7	DME 4			gtagtatcag cgaaagtaac ttctggcttc cttccctgcc ttttgtccct ccagcctttgcctgtgtaga gaaatgtaac aaataccttc ttgtgttctt tgta[G/A]ctatg cagatacaatgttttccctc ctgggaaaga agtttcagta tctcctgtgt gttctttctt atgatccaac		intron 7,IVS7-1G>A		G>A
605	TPMT	TPMTGID146	DME 4			aatattaagt gagataatga atgaaaagtg ttcacctacc atacaattgt cctaaaaccttttttttttt cctcttcagg ctat[T/C]aaaga agcatttaga tactttcctt aaaggcaagagtggactgag ggtatttttt cctctttgcg gaaaagcggt tgagatgaaa tggtatgagc		146		T>C
606	TPMT	TPMTGID539	DME 4			cctgtgtaga gaaatgtaac aaataccttc ttgtgttctt tgtagctatg cagatacaatgttttccctc ctgggaaaga agtttcagt[A/T] tctcctgtgt gttctttctt atgatccaactaaacatcca ggtaaagttg ttgggttttt tttttttctt ttaccagttg cctagtttct		539		A>T
278	TPMT	rs1800462		Yes	SNaPshot	1800462	AB045146.1	12225	238G>C A80P	*2	Rare	80	Ala	Pro
279	TPMT	rs1800460		Yes	SNaPshot	1800460	AB045146.1	16954	460G>A A154T	*3A; *3B	0.04	154	Ala	Thr
280	TPMT	rs1142345		Yes	SNaPshot	1142345	AB045146.1	25270	719A>G Y240C	*3A; *3C	0.05	240	Tyr	Cys
504	TPMT	rs1800462			SNaPshot	rs1800462		238G>C
505	TPMT	TPMT_292G_T			SNaPshot	taaatgtatg attttatgca ggtttgcaga ccggggacac agtgtagttg gtgtggaaatcagtgaactt gggatacaag/t aattttttac agagcagaat ctttcttact cagaagaaccaatcaccgaa attcctggaa ccaaagtatt taaggtttgt tttgatttgg gtaaataatt		292G>T
507	TPMT	rs1800460			SNaPshot	rs1800460		460G>A
508	TPMT	TPMT_644G_A			SNaPshot	aatccctgat gtcattcttc atagtatttt aacatgttac tctttcttgt ttcaggtaaaatatgcaata tacg/attgtct tgagaaggtt gatgcttttg aagaacgaca taaaagttggggaattgact gtctttttga aaagttatat ctacttacag aaaagtaaat gagacataga		644G>A
509	TPMT	TPMT_681T_G			SNaPshot	atagtatttt aacatgttac tctttcttgt ttcaggtaaa atatgcaata tacgttgtcttgagaaggtt gatgcttttg aagaacgaca t/gaaaagttgg ggaattgact gtctttttgaaaagttatat ctacttacag aaaagtaaat gagacataga taaaataaaa tcacactgac		681T>G
510	TPMT	rs1142345			SNaPshot	rs1142345		719A>G
625	TSC1	rs1073123	Repair 3			rs1073123		Nature 409: 850
281	TYMS			Yes	PCR+gel electrophoresis			28 bp repeat	repeat (no for SNPlex)
497	UGT1A1	UGT1A1_686C_A	DME 1			tcagatcaca tgaccttcct gcagcgggtg aagaacatgc tcattgcctt ttcacagaac tttctgtgcg acgtggttta ttcccc/agtat gcaacccttg cctcagaatt ccttcagaga gaggtgactg tccaggacct attgagctct gcatctgtct ggctgtttag aagtgacttt		686C>A	rs35350960
498	UGT1A1	UGT1A1_1456T_G	DME 1			tgggtggagt ttgtgatgag gcacaagggc gcgccacacc tgcgccccgc agcccacgac ctcacctggt accagt/gacca ttccttggac gtgattggtt tcctcttggc cgtcgtgctg acagtggcct tcatcacctt taaatgttgt gcttatggct accggaaatg cttggggaaa		1456T>G	rs34993780
499	UGT1A1	UGT1A1_247T_C	DME 1			gcacctgacg cctcgttgta catcagagac ggagcatttt acaccttgaa gacgtaccct gtgccat/ctcc aaagggagga tgtgaaagag tcttttgtta gtctcgggca taatgttttt gagaatgatt ctttcctgca gcgtgtgatc aaaacataca agaaaataaa aaaggactct		247T>C
496	UGT1A1	rs4148323	DME 3			rs4148323		211G>A
500	UGT1A6	UGT1A6_19T_G	DME 3			tgtgatttgg agagtgaaaa ctctttatta ccgttgttac tttaactctt tccaggatgg cctgcctcct tcgct/gcattt cagagaattt ctgcaggggt tttcttctta gcactttggg gcatggttgt aggtgacaag		19T>G	rs6759892
598	UGT1A6	UGT1A6GID758	DME 4			gacccagcct taccctgtgg ggtgatcctg gctgagtatt tgggcctacc atctgtgtacctcttcaggg gttttccgtg ttccctggag cat[A/G]cattca gcagaagccc agaccctgtgtcctacattc ccaggtgcta cacaaagttt tcagaccaca tgactttttc ccaacgagtg		cDNA 758		A>G
599	UGT1A6	UGT1A6GID765	DME 4			gacccagcct taccctgtgg ggtgatcctg gctgagtatt tgggcctacc atctgtgtacctcttcaggg gttttccgtg ttccctggag catacattca gcag[A/C]agccc agaccctgtgtcctacattc ccaggtgcta cacaaagttt tcagaccaca tgactttttc ccaacgagtg		cDNA 765		A>C
650	UGT1A7	UGT1A7GID551			SNaPshot	rs17868323
651	UGT1A7	UGT1A7GID786			SNaPshot	rs11692021
501	UGT1A9	UGT1A9_98T_C			SNaPshot	atggcttgca cagggtggac cagccccctt cctctatgtg tgtgtctgct gctgacctgt ggctttgccg aggcagggaa gctactggta gtgcccat/cgg atgggagcca ctggttcacc atgaggtcgg tggtggagaa actcattctc agggggcatg aggtggttgt agtcatgcca		98T>C
502	UGT1A9	UGT1A9_766G_A			SNaPshot	caccgttttt tcaaaaatgc cctagaaata gcctctgaaa ttctccaaac acctgttacg gagtatgatc tctacagcca cacatcaatt tggttgttgc gaacgg/aactt tgttttggac tatcccaaac ccgtgatgcc caacatgatc ttcattggtg gtatcaactg ccatcaggga		766G>A
503	UGT2B7	rs7439366	DME 3	Failed	SNaPshot	rs7439366		C>T
634	VDR	rs10735810	Repair 3			rs10735810		Cancer letter: 208 2004: 1-33	M1T
647	VEGF	rs2010963	Repair 1			rs2010963
648	VEGF	rs25648	Repair 2			rs25648
333	VEGFR1	rs2296189	Cell cycle 1			rs2296189	FLT1
334	VEGFR1	rs17537350	Cell cycle 1			rs17537350	FLT1
335	VEGFR2	rs1870377	Cell cycle 1			rs1870377	KDR
336	VEGFR2	rs2305948	Cell cycle 1			rs2305948	KDR
337	VEGFR3	rs448012	Cell cycle 2			rs448012	FLT4
338	VEGFR3	rs307826	Cell cycle 2			rs307826	FLT4
339	VEGFR3	rs3736061			SNaPshot	rs3736061	FLT4
330	VHL	rs779805	Cell cycle 1			rs779805
329	VHL	rs1642742	Cell cycle 2			rs1642742
515	VKORC1	VKORC1_6853G_C	DME 1			ttggtcagct cagccccact ccatgcaatc ttggtgatcc acacagctga cagccagcta gctgctcatc acg/cgagcgtc ctgcgggtgg ggatgtgggg aggtaactaa caggagtctt ttaattggtt taagtactgt tagaggctga agggccctta aagacatcct aggtccccag		6853G>C	rs8050894 or rs17886369
516	VKORC1	VKORC1_7566C_T	DME 1			cacgctccct ttgagtcacc cttcccagct ccagagaagg catcactgag ggaggcccag caccac/tggtc ctggctgaca catggttcag acttggccga tttatttaag aaattttatt gctcagaact		7566C>T	rs17884333 or rs2359612
518	VKORC1	VKORC1_5432G_T	DME 1			ggtgcggctc gctctttgcc tgacgggctt agtgctctcg ctctacgcgc tgcacgtgaaggcggcgcgc gcccgggacc gggattaccg cg/tcgctctgc gacgtgggca ccgccatcag ctgttcgcgc gtcttctcct ccaggtgtgc acgggagtgg gaggcgtggg gcctcggagc		5432G>T
513	VKORC1	VKORC1_5808T_G	DME 2			cggggactcg cacgtgaatt ggatgccaag gaataacggt gaccaggaaa ggcggggaggcaggatggcg gtagagattg acgatggtct caaggacggc gcgcaggt/gga aggggggtgttggcgatggc tgcgcccagg aacaaggtgg cccggtctgg ctgtgcgtga tggccaggcg		5808T>G	rs2884737 or rs17882154
517	VKORC1	VKORC1_9041G_A	DME 2			tttgctttgg catgtgagcc ttgcctaagg gggcatatct gggtccctag aaggccctag atgtggggct tctagattac cccctcctcc tgccataccc g/acacatgaca atggaccaaa tgtgccacac gctcgctctt ttttacaccc agtgcctctg actctgtccc catgggctgg		9041G>A	rs7294
514	VKORC1	VKORC1_6484C_T	DME 3			atagggtcag tgacatggaa tcctgacgtg gccaaaggtg cccggtgcca ggagatcatc gacc/tcttgga ctaggatggg aggtcgggga acagaggata gcccaggtgg cttcttggaa atcacctttc		6484C>T	rs9934438
511	VKORC1	VKORC1_381T_C			SNaPshot	aaaaaaaaaa aaaagaaaga aaaaggccag gcacagtggc tcacgcctgt aatcccagcactttaggaag ccaaggaggg t/cggatcatga ggtcaggagt ttgagaccag cctggccaatatggtgaaac cccgtctcta ctaaaaacac aaaaatcagc cacgcatagt ggctggtgcc		381T>C
512	VKORC1	VKORC1_3673G_A			SNaPshot	agggtaggtg caacagtaag ggatccctct gggaagtcaa gcaagagaag acctgaaaaacaaccattgg ccg/aggtgcgg tggctcacgc ctataatcct agcattttgg gaggccgaggtgggtggatc		3673G>A
325	WRN	rs4987236	Repair 1			rs4987236
326	WRN	rs2725349	Repair 2			rs2725349
328	WRN	rs1800392	Repair 2			rs1800392
324	WRN	rs3087425	Repair 3			rs3087425
327	WRN	rs2725362	Repair 3			rs2725362
363	WT1	rs1799925	Cell cycle 2			rs1799925
362	WT1	rs16754			SNaPshot	rs16754
282	XPA	rs1800975	Repair 1			rs1800975	NT_008470.15	2285997	23A>G		0.43
283	XPA	rs16923331	Repair 1			rs16923331
284	XPC	rs2228001	Repair 2			rs2228001	NT_005927.15	14116299	R939Q		0.34	939	Lys	Gln
285	XPC	rs2228000	Repair 2			rs2228000
286	XRCC1	rs25487	Repair 1	Yes		rs25487	L34079.1	28152	R399Q		0.28	399	Arg	Gln
290	XRCC1	rs25474	Repair 1			rs25474
291	XRCC1	rs2682557	Repair 1			rs2682557
287	XRCC1	rs1799782	Repair 3	Yes		rs1799782	L34079.1	26304	R194W		0.13	194	Arg	Trp
288	XRCC1	rs25489	Repair 3	Yes		rs25489	L34079.1	27466	R280H		0.03	280	Arg	His
289	XRCC1	rs25495	Repair 3			rs25495
292	XRCC1	rs2307177			SNaPshot	rs2307177
296	XRCC2	rs3218385	Repair 2			rs3218385
294	XRCC2	rs3218536	Repair 3			rs3218536	AC003109.1	31479	R188H		0.05	188	Arg	His
295	XRCC2	rs3218384	Repair 3	Failed	SNaPshot	rs3218384	AC003109.1	4234	4234G>C		0.23
297	XRCC3	rs861539	Repair 1			rs861539	AF037222.1	18067	T241M (PMID: 14534887)		0.42	241	Thr	Met
298	XRCC3	rs1799794	Repair 1			rs1799794	AF037222.1	4541	4541A>G		0.2
299	XRCC3	rs1799796	Repair 1			rs1799796	AF037222.1	17893	17893A>G IVS5-14		0.3
300	XRCC4	rs1056503	Repair 1			rs1056503
301	XRCC4	rs1805377	Repair 1			rs1805377	NT_006713.13	12041075	N298S IVS7 -1G>A		0.17	298	Asn	Ser
304	XRCC5	rs1051685	Repair 2			rs1051685
305	XRCC5	rs2440	Repair 2			rs2440	AC012513.12	85198	841 bp of STP 74582G>A		0.25
302	XRCC5	rs1051677	Repair 3			rs1051677	AC012513.12	84680	323 bp 3' of STP		0.14
303	XRCC5	rs207906	Repair 3			rs207906
309	XRCC9	rs10972303	Repair 1			rs10972303
307	XRCC9	rs4986940	Repair 2	Failed	SNaPshot	rs4986940
308	XRCC9	rs10972302	Repair 2			rs10972302
306	XRCC9	rs2237857			SNaPshot	rs2237857	AC004472.1	56667	T297I		0.01	297	Thr	Ile
